# Supplementary material for: 1′-Acetoxychavicol Acetate Selectively Downregulates Tumor Necrosis Factor Receptor-Associated Factor 2 (TRAF2) Expression
Source: Molecules. 2025 Mar 10;30(6):1243. doi: 10.3390/molecules30061243 (PMC11945442; doi:10.3390/molecules30061243)
Supplement: Supplementary file 1 [file molecules-30-01243-s001.zip]

Archive with 1 entries (1 files):
- molecules-3386497-supplementary.pdf
